# Supplementary material for: Cytokine Gene Expression in CD4 Positive Cells of the Japanese Pufferfish, Takifugu rubripes
Source: PLoS One. 2013 Jun 18;8(6):e66364. doi: 10.1371/journal.pone.0066364 (PMC3688880; doi:10.1371/journal.pone.0066364)
Supplement: Table S1 — (XLSX) [file pone.0066364.s003.xlsx]

## Sheet: PBL
Supplementary Table 1-1. The expression level of cytokine genes in CD4+ cells isolated from LPS-stimulated PBLs cells compared to that of control (0 h)
	6h	12h	24h
IL-2	2.0 ± 0.98	10 ± 2.2**	11 ± 2.1**
IFN-γ	18 ± 4.5**	5.4 ± 1.4**	19 ± 5.5**
TNF-α	13 ± 2.6**	24 ± 5.9**	12 ± 3.4**
IL-4/13A	0.064 ± 0.0087	0.095 ± 0.016	0.19 ± 0.03
IL-4/13B	2.1 ± 0.96	0.65 ± 0.22	0.68 ± 0.16
IL-17A/F-3	12 ± 3.0**	1.2 ± 0.14	4.7 ± 1.4**
TGF-β1	1.3 ± 0.53	14 ± 2.7**	11 ± 2.0**
IL-10	1.6 ± 0.80	6.7 ± 1.7**	17 ± 3.3**
Supplementary Table 1-2. The expression level of cytokine genes in CD4+ cells isolated from polyI:C-stimulated PBLs cells compared to that of control (0 h)
	6h	12h	24h
IL-2	2.4 ± 0.65**	1.5 ± 0.52	1.8 ± 0.32
IFN-γ	15 ± 4.5**	180 ± 25**	20 ± 6.9**
TNF-α	38 ± 5.2**	8.4 ± 2.3**	16 ± 4.6**
IL-4/13A	0.37 ± 0.18	0.22 ± 0.095	0.43 ± 0.12
IL-4/13B	0.63 ± 0.23	1.6 ± 0.34	1.5 ± 0.23
IL-17A/F-3	15 ± 2.1**	0.85 ± 0.19	0.61 ± 0.22
TGF-β1	4.6 ± 2.0**	1.6 ± 0.63	1.2 ± 0.20
IL-10	0.56 ± 0.121	0.96 ± 0.18	0.23 ± 0.061
Supplementary Table 1-3. The expression level of cytokine genes in CD4+ cells isolated from ConA-stimulated PBLs cells compared to that of control (0 h)
	6h	12h	24h
IL-2	3.7 ± 0.63**	1.3 ± 0.53	0.53 ± 0.20
IFN-γ	16 ± 4.3**	26 ± 4.7**	19 ± 5.2**
TNF-α	4.6 ± 1.3**	2.7 ± 0.24**	4.7 ± 1.5**
IL-4/13A	2.2 ± 0.17**	1.6 ± 0.54	1.4 ± 0.45
IL-4/13B	0.53 ± 0.11	4.6 ± 1.5**	2.3 ± 0.62
IL-17A/F-3	2.7 ± 0.93*	6.2 ± 1.7**	4.4 ± 0.91**
TGF-β1	4.5 ± 1.5**	3.5 ± 0.95**	21 ± 2.3**
IL-10	2.3 ± 0.10*	0.315 ± 0.086	0.35 ± 0.12
The expression level of cytokine genes in control (0h) is as 1. UDL: Under detection limit.
Red box indicates the increased expression more than 10 times compared to the control.
Green box indicates the increased expression more than 5 times compared to the control.
Yellow box indicates the increased expression more than 2 times compared to the control.
* P < 0.05, * *P < 0.01 (significant increase), compared to the control.
